# Supplementary material for: Dissecting the Mechanism of Action of Spiperone—A Candidate for Drug Repurposing for Colorectal Cancer
Source: Cancers (Basel). 2022 Feb 2;14(3):776. doi: 10.3390/cancers14030776 (PMC8834219; doi:10.3390/cancers14030776)
Supplement: Supplementary file 1 [file cancers-14-00776-s001.zip]

Archive with 4 entries (4 files):
- cancers-1526110-supplementary-done.pdf
- Suppl. Table S1 P-value adjusted and log2FC values of the 158 common DEGs .xlsx
- Suppl. Table S2 Lipidomic analysis of spiperone-treated CRC cells.xlsx
- Suppl. Table S3 Fisher Exact Test.xlsx
