# Supplementary material for: Dissecting the Mechanism of Action of Spiperone—A Candidate for Drug Repurposing for Colorectal Cancer
Source: Cancers (Basel). 2022 Feb 2;14(3):776. doi: 10.3390/cancers14030776 (PMC8834219; doi:10.3390/cancers14030776)
Supplement: Supplementary file 1 [file cancers-14-00776-s001.zip › Suppl. Table S1 P-value adjusted and log2FC values of the 158 common DEGs .xlsx]

## Sheet: Foglio1
Supplementary Table 1. P-value adjusted and log2FC values of the 158 common DEGs
Gene	log2FC_CC09	padj_CC09	log2FC_HCT116	padj_HCT116
AC005336.1	4.94837	5.2022e-17	1.98808	2.21952e-09
AC007405.4	1.59731	1.00143e-07	1.51168	0.00537329
AC009093.4	4.85767	4.34593e-11	4.67436	0.0361437
AC012181.1	4.37923	1.02338e-11	3.5379	1.25603e-06
AC012181.2	5.23432	4.04426e-05	3.61149	0.00725246
AC022167.2	2.34205	2.41711e-49	1.92454	2.50156e-08
AC026202.2	4.95345	3.60343e-08	7.17062	0.000184548
AC068631.3	2.30785	5.48725e-172	1.77937	1.32823e-20
AC073611.1	3.77466	7.31886e-40	1.62479	0.0243844
AC089983.1	2.63215	0.000144162	1.95788	1.96653e-06
AC090192.2	2.19845	9.97278e-49	2.16553	0.0247258
ACSS2	1.55277	2.08269e-108	1.54184	9.36202e-32
ADM2	5.21856	0	2.17611	5.47445e-35
AL121772.1	2.77474	3.83253e-24	2.27604	0.0282998
AL157935.3	3.46022	0.00339142	1.62638	6.23542e-07
AL163636.2	3.90386	8.39962e-71	1.60454	7.88588e-07
ARRDC3	2.7595	1.66929e-232	1.94997	2.97617e-44
ATF3	2.0643	2.65879e-152	4.16797	2.20862e-202
ATP8B2	4.38353	0	1.66891	1.32627e-23
BBOF1	1.82652	8.07142e-21	2.16123	5.48541e-29
BCAM	-2.68603	2.65462e-234	-2.08343	6.97474e-30
BEST1	4.11034	1.15085e-49	2.53075	4.39668e-06
BHLHA15	5.26696	1.2076e-130	2.29326	2.27185e-12
BHLHE40	1.99108	5.17517e-281	2.55473	9.90851e-89
C1orf116	1.56177	6.78744e-161	1.76647	1.10261e-13
C2CD4D-AS1	1.83356	0.000260401	4.60038	0.0409916
C6orf223	2.74498	0	2.14956	1.60981e-49
CALR	1.69105	0	1.68127	1.60488e-37
CCPG1	2.93061	0	1.92566	3.98589e-32
CDA	3.62443	4.62981e-45	2.27282	5.15956e-53
CDK2AP2	1.63811	5.58871e-203	1.74636	3.52219e-29
CDRT4	4.84708	0.000292897	2.55095	1.24743e-07
CHAC1	4.05791	9.93852e-283	3.32259	1.99922e-93
CLDN2	-1.81023	0	-3.47145	0.00933748
CNTD2	4.71019	2.62573e-19	2.99975	1.72295e-51
CPEB2	1.66227	3.92274e-31	1.75619	1.60772e-08
CREB3L2	1.68245	0	1.88827	9.83729e-21
CRELD1	2.43803	3.78172e-214	2.15145	1.03653e-40
CRELD2	3.25413	0	2.2339	1.02073e-48
CXCR4	-2.2511	0	-2.10125	0.00897448
CYP24A1	-1.61703	0.0111482	-1.6373	2.44731e-29
CYP4F11	4.46338	2.49038e-182	1.93211	2.42629e-33
DDIT3	3.07348	0	3.70874	3.89819e-128
DDIT4	3.47634	5.2549e-104	2.43697	1.03064e-80
DGAT2	-2.78248	2.50734e-133	-2.85223	3.85798e-15
DNAJB11	2.14614	0	1.73473	1.2377e-36
DNAJB9	4.60187	0	2.95468	1.8462e-63
DNAJC10	2.12944	0	1.51849	1.88728e-31
DNAJC3	2.88159	0	1.85835	2.26052e-45
DNAJC3-DT	1.80948	2.68727e-29	2.13108	1.43557e-05
DUSP1	1.50387	4.57787e-45	2.43444	2.23975e-49
EIF2AK3	3.11024	0	2.15248	8.923e-52
EML2-AS1	3.26493	8.0629e-16	2.35246	1.75606e-12
ERICH2	1.6149	3.53304e-06	1.56716	0.0152141
ERO1B	7.76658	5.14677e-54	1.98051	5.15162e-24
FAM114A1	2.8112	0	1.74496	8.36704e-33
FAM189A2	3.83681	5.59548e-05	1.67595	7.93803e-10
FAM214B	2.36631	2.13336e-144	1.71512	3.95063e-25
FBXO16	3.04404	8.49279e-60	1.55288	2.28533e-17
FGFBP1	5.05082	5.53652e-18	3.42015	1.14207e-105
FICD	4.00534	0	2.96073	6.82847e-65
FKBP14	3.672	0	1.62461	4.57544e-22
FNDC3B	1.95911	0	1.82479	1.72686e-21
FOSB	1.96358	4.82875e-173	5.86914	1.33394e-235
FUT3	4.95146	7.76367e-33	2.6648	9.96462e-13
GCNT3	1.91238	1.39409e-198	2.06077	8.86017e-12
GDF15	1.52279	3.39693e-274	1.57857	7.085e-20
GFPT1	2.37597	0	1.7668	3.66197e-44
GLRX	2.28024	0	1.50307	6.05432e-22
HBEGF	1.67615	4.89396e-42	2.40789	7.04821e-42
HERPUD1	4.61152	0	3.09295	2.35399e-134
HID1	3.01088	0	2.07903	9.07865e-56
HKDC1	1.89413	7.83631e-221	1.97591	5.74318e-24
HMGCS1	2.40928	0	2.20807	1.05288e-72
HSD17B7	1.8083	8.27156e-79	1.5047	7.50294e-25
HSD17B7P2	2.22738	4.83239e-16	1.91519	1.85868e-08
HSP90B1	2.71899	0	2.35908	1.17981e-65
HSPA13	2.5625	0	1.90241	4.40253e-49
HSPA5	3.46375	0	2.90775	2.91665e-108
HYOU1	3.10847	0	2.63084	6.04129e-110
IL20RB	1.52328	0.00259208	2.76693	8.25228e-33
IL21R	5.84175	0.00352508	3.33525	9.16686e-31
IL6R	1.85037	1.81084e-125	1.51192	7.34218e-16
ISG20	2.6045	4.53267e-152	1.76372	2.12681e-08
KLF4	1.89823	3.77772e-176	2.4529	3.64566e-62
KLHL35	1.545	7.57549e-70	1.51678	6.3148e-05
KRT16	3.78142	1.42257e-05	2.78576	9.36257e-10
LAMP3	3.94589	1.94485e-40	1.87427	1.94088e-18
LCN2	1.91689	0	3.52652	1.24154e-83
LDLR	1.75938	0	2.07731	1.47704e-37
LINC00346	2.00253	6.8266e-226	1.75937	5.78799e-17
LINC01564	2.81063	3.98435e-10	4.97802	3.63913e-08
LUCAT1	2.41731	5.30061e-27	2.95995	1.55934e-09
LURAP1L	1.98116	9.5877e-84	2.54815	1.7416e-27
LZTFL1	2.17217	4.10628e-216	1.58392	2.6256e-28
MAGT1	1.7959	0	1.66712	3.06274e-41
MANF	2.25267	0	1.99276	7.57288e-34
MATN1-AS1	2.54282	6.72108e-12	2.01881	0.000930777
MBNL2	1.71311	0	1.56901	4.13015e-25
MIR22HG	2.16204	1.89241e-77	2.12595	4.19313e-11
MKRN2OS	2.73806	4.28854e-13	1.84663	0.0173676
MSMO1	1.95319	2.26898e-281	1.54256	6.23119e-34
MSTO2P	2.33797	2.10531e-24	2.41653	6.00686e-12
MXD1	1.62061	5.52803e-231	2.70035	8.09936e-38
MYO7A	2.52294	1.77276e-100	1.51621	1.52276e-08
N4BP2	2.64271	0	1.73552	3.17653e-20
NIBAN1	4.44485	0	2.62348	1.27586e-45
NUCB2	3.79526	0	2.38332	7.39289e-66
NUPR1	6.47882	0.00039233	2.84007	1.85119e-13
PCK2	1.75304	0	1.80862	1.52984e-41
PDIA3	2.06739	0	1.5235	2.68576e-26
PDIA3P1	1.63519	1.22975e-53	1.52184	1.00028e-14
PDIA4	2.79669	0	2.0302	1.72044e-64
PEAR1	4.3351	4.60923e-39	2.72435	1.43312e-42
PIF1	-3.25368	7.20231e-72	-1.74383	5.0868e-12
PLPP5	2.86833	0	2.10872	1.7175e-46
PPP1R15A	1.65174	0	2.06786	1.51399e-42
PRSS16	2.57773	7.54558e-158	1.50165	3.54856e-17
PSRC1	-2.68463	4.97262e-188	-1.77474	1.79117e-28
RBCK1	1.85558	0	1.76704	2.7625e-38
RGCC	1.85535	7.6223e-08	2.90087	1.00463e-32
RNASE4	3.68305	6.80699e-162	1.6209	2.91559e-12
RORC	2.47628	6.05122e-28	2.94604	2.83603e-12
RPS10P7	1.66717	8.13686e-09	1.65788	0.00107225
SDF2L1	2.4825	3.57567e-279	1.52965	4.44206e-19
SEC11C	2.45762	0	1.57636	9.037e-19
SEC24D	4.12933	0	2.89254	1.54932e-82
SEL1L	2.98597	0	2.28071	6.17525e-47
SEMA3B	2.8444	5.32026e-278	1.57547	2.09464e-17
SESN2	2.13075	4.97083e-275	2.07862	7.137e-46
SH3TC1	2.76663	2.78608e-124	1.86924	3.05702e-12
SLC10A7	2.60323	7.94961e-137	1.59588	9.51405e-15
SLC6A9	4.81383	0	2.10885	8.56425e-36
SLC7A11	2.65302	2.70631e-265	2.26416	4.44806e-57
SLFN5	2.76747	0	1.8679	1.42095e-26
SMIM14	1.95814	0	1.94004	2.79412e-37
SPRR2D	5.10841	0.0264679	4.01014	4.11012e-32
SPX	2.05668	0.011405	4.2081	6.26639e-17
ST6GALNAC4	2.21041	1.07119e-265	1.64511	4.6154e-30
SYNE1	1.849	1.56082e-181	2.66053	9.44508e-34
SYVN1	2.69307	0	1.99808	1.91707e-54
TCP11L2	2.71435	7.80146e-70	2.85297	4.37544e-21
TLCD2	3.47981	1.36927e-53	2.10511	6.74997e-15
TMC3-AS1	6.44394	3.0544e-45	1.65928	4.07036e-05
TMED7-TICAM2	2.69626	0	1.67577	1.14304e-25
TMEM19	-1.67103	1.12127e-53	-1.89204	2.35521e-25
TMEM39A	2.22012	0	1.77452	8.29391e-29
TMEM45A	5.15394	3.99816e-07	1.73837	1.08156e-21
TMEM63C	2.33574	1.51901e-36	1.53994	1.41223e-14
TRIB3	2.98965	0	2.53284	7.03765e-86
TSC22D3	1.57504	1.40365e-106	2.96267	2.82027e-82
TVP23C	2.88648	9.48713e-82	1.86855	2.27997e-13
TVP23C-CDRT4	2.77303	6.32262e-183	1.71917	1.28104e-24
ULBP1	3.47475	8.16348e-52	1.6526	3.01765e-22
VEGFA	1.78914	0	1.58029	1.14713e-30
WARS1	2.25971	0	1.6796	2.48498e-42
WIPI1	4.54838	0	2.65233	6.29366e-81
ZSCAN12P1	1.70223	6.96776e-30	1.54292	0.00012944
