# Supplementary material for: Dissecting the Mechanism of Action of Spiperone—A Candidate for Drug Repurposing for Colorectal Cancer
Source: Cancers (Basel). 2022 Feb 2;14(3):776. doi: 10.3390/cancers14030776 (PMC8834219; doi:10.3390/cancers14030776)
Supplement: Supplementary file 1 [file cancers-14-00776-s001.zip › Suppl. Table S2 Lipidomic analysis of spiperone-treated CRC cells.xlsx]

## Sheet: HCT116_1.5 FC_UP
Classes	Subclasses	Species	FC 20h	FC 40h	p-value 20h	p-value 40h
Fatty acid/Fatty ester	Acylcarnitine	CAR 4:0	4.05098	2.15728	0.0368751	0.308933
Glicerolipid	Diacylglycerol	DG 34:2|DG 16:1_18:1	2.22538	1.35281	0.0343099	0.0131241
Glicerolipid	Diacylglycerol	DG 38:2|DG 18:1_20:1	2.05256	1.329	0.02115	0.0409904
Glycerolipid	Triacylglycerol	TG 44:2|TG 14:0_14:1_16:1	1.60608	3.00359	0.107629	0.0233809
Glycerolipid	Triacylglycerol	TG 46:2|TG 12:0_16:1_18:1	1.33299	3.69148	0.271426	0.00784987
Glycerolipid	Triacylglycerol	TG 48:3|TG 14:1_16:1_18:1	2.69319	5.61026	0.0198282	0.111936
Glycerolipid	Triacylglycerol	TG 49:3|TG 15:1_16:1_18:1	2.77466	3.89145	0.185804	0.0159665
Glycerolipid	Triacylglycerol	TG 50:3|TG 16:1_16:1_18:1	2.48591	2.0847	0.0284632	0.0118384
Glycerolipid	Triacylglycerol	TG 51:3|TG 16:1_17:1_18:1	2.01249	1.88439	0.108531	0.00706395
Glycerolipid	Triacylglycerol	TG 52:3|TG 16:0_18:1_18:2	1.75654	1.85767	0.0293641	0.00654512
Glycerolipid	Triacylglycerol	TG 52:4|TG 16:1_18:1_18:2	1.71515	2.10391	0.0422683	0.0485885
Glycerolipid	Triacylglycerol	TG 53:3|TG 16:1_18:1_19:1	1.85055	2.26511	0.0449106	0.00526441
Glycerolipid	Triacylglycerol	TG 53:3|TG 17:1_18:1_18:1	1.71366	2.12849	0.0339113	0.0154558
Glycerolipid	Triacylglycerol	TG 54:3|TG 16:1_18:1_20:1	1.88099	1.9647	0.0448564	0.0359232
Glycerolipid	Triacylglycerol	TG 54:4|TG 18:0_18:1_18:3	1.37148	1.80289	0.206568	0.0407226
Glycerolipid	Triacylglycerol	TG 54:4|TG 18:1_18:1_18:2	1.49809	1.86154	0.0123081	0.00776102
Glycerolipid	Triacylglycerol	TG 54:5|TG 18:1_18:1_18:3	1.17093	1.50388	0.12004	0.0248493
Glycerolipid	Triacylglycerol	TG 54:6|TG 16:0_18:2_20:4	1.94041	1.62932	0.0823058	0.0415702
Glycerolipid	Triacylglycerol	TG 55:3|TG 18:1_18:1_19:1	1.65715	2.07126	0.0126352	0.0130639
Glycerolipid	Triacylglycerol	TG 55:4|TG 18:1_19:1_18:2	1.7875	2.54568	0.0287721	0.000113798
Glycerolipid	Triacylglycerol	TG 56:3|TG 16:1_18:1_22:1	2.13606	2.15325	0.0133283	5.97159e-06
Glycerolipid	Triacylglycerol	TG 56:3|TG 18:1_18:1_20:1	1.98907	2.31327	0.00646299	0.000743582
Glycerolipid	Triacylglycerol	TG 56:4|TG 18:1_20:1_18:2	1.67173	1.97335	0.0033445	0.00804838
Glycerolipid	Triacylglycerol	TG 56:6|TG 16:0_18:1_22:5	1.63018	2.2784	0.0121412	0.00165857
Glycerolipid	Triacylglycerol	TG 56:8|TG 16:1_18:1_22:6	1.62936	1.90495	0.111092	0.033055
Glycerolipid	Triacylglycerol	TG 58:3|TG 16:1_18:1_24:1	1.86445	2.68966	0.148331	0.0462784
Glycerolipid	Triacylglycerol	TG 58:4|TG 18:1_22:1_18:2	2.08273	2.98193	0.00255077	0.00107798
Glycerolipid	Triacylglycerol	TG 58:6|TG 18:0_18:1_22:5	1.80888	2.31377	0.1131	0.00610189
Glycerolipid	Triacylglycerol	TG 58:7|TG 18:1_18:1_22:5	1.82082	3.52673	0.0120317	0.00102097
Glycerolipid	Triacylglycerol	TG 58:8|TG 18:1_18:1_22:6	1.62686	2.76231	0.0747083	0.0132944
Glycerolipid	Triacylglycerol	TG 59:3|TG 17:1_18:1_24:1	1.38076	2.1225	0.0707541	0.0435365
Glycerolipid	Triacylglycerol	TG 60:3|TG 16:1_18:1_26:1	1.42607	2.27155	0.0595084	0.0264787
Glycerolipid	Triacylglycerol	TG 60:4|TG 18:1_24:1_18:2	2.14461	3.05989	0.0181796	0.0139633
Glycerolipid	Triacylglycerol	TG 60:5|TG 18:1_24:1_18:3	1.79537	4.76132	0.0282243	0.10678
Glycerolipid	Triacylglycerol	TG 62:3|TG 18:1_18:1_26:1	1.71277	4.63602	0.314842	0.00797474
Glycerolipid	Triacylglycerol	TG 62:4|TG 18:1_26:1_18:2	2.02881	3.28273	0.026801	0.0181234
Glycerolipid	Triacylglycerol	TG 64:3|TG 18:1_20:1_26:1	1.4172	2.36524	0.0144905	0.00234847
Glycerophospholipid/Glycerophosphocoline	Ether-linked phosphatidylcholine	PC O-32:0	1.35493	1.88061	0.0259474	0.00578952
Glycerophospholipid/Glycerophosphocoline	Ether-linked phosphatidylcholine	PC O-34:0	1.06958	1.57919	0.628314	0.00259927
Glycerophospholipid/Glycerophosphocoline	Ether-linked phosphatidylcholine	PC O-34:1	1.29986	1.58231	0.0550089	0.000298107
Glycerophospholipid/Glycerophosphocoline	Ether-linked phosphatidylcholine	PC O-36:0	1.17019	2.15042	0.168103	0.000553722
Glycerophospholipid/Glycerophosphocoline	Ether-linked phosphatidylcholine	PC O-38:0	1.22265	1.81747	0.171144	0.0288154
Glycerophospholipid/Glycerophosphocoline	Ether-linked phosphatidylcholine	PC O-38:1	2.2844	2.77399	0.0042036	0.0038495
Glycerophospholipid/Glycerophosphocoline	Ether-linked phosphatidylcholine	PC O-38:2	1.48445	2.23106	0.0997686	5.2287e-06
Glycerophospholipid/Glycerophosphocoline	Ether-linked phosphatidylcholine	PC O-38:4	1.63196	1.61526	0.0095397	0.00111654
Glycerophospholipid/Glycerophosphocoline	Ether-linked phosphatidylcholine	PC O-40:0	1.01999	1.66409	0.834206	0.0390326
Glycerophospholipid/Glycerophosphocoline	Ether-linked phosphatidylcholine	PC O-40:8	1.68019	2.00012	0.000301012	0.00227916
Glycerophospholipid/Glycerophosphocoline	Ether-linked phosphatidylcholine	PC O-42:2	1.05074	1.51809	0.857317	0.00018596
Glycerophospholipid/Glycerophosphocoline	Lysophophatidylcholine	LPC 18:0/0:0_LPC 18:0	1.36005	1.73966	0.0715263	0.00233621
Glycerophospholipid/Glycerophosphocoline	Lysophophatidylcholine	LPC 20:0/0:0	2.10278	1.81649	0.00419928	0.000539977
Glycerophospholipid/Glycerophosphocoline	Lysophophatidylcholine	LPC 20:1/0:0	1.45237	1.91017	0.0206908	0.000741026
Glycerophospholipid/Glycerophosphocoline	Lysophophatidylcholine	LPC 20:4/0:0	1.57377	1.05585	0.0312368	0.692604
Glycerophospholipid/Glycerophosphocoline	Lysophophatidylcholine	LPC 22:0/0:0	1.90788	1.50703	0.00528548	0.0156776
Glycerophospholipid/Glycerophosphocoline	Lysophophatidylcholine	LPC 22:4	2.96054	2.85079	0.00372316	0.0211613
Glycerophospholipid/Glycerophosphocoline	Lysophophatidylcholine	LPC 22:5	2.12428	1.73891	0.013439	0.0290304
Glycerophospholipid/Glycerophosphocoline	Lysophophatidylcholine	LPC 22:6	1.72279	1.34126	0.00622531	0.108934
Glycerophospholipid/Glycerophosphocoline	Lysophophatidylcholine	LPC 24:1/0:0	2.07423	1.82855	0.000508386	0.000278914
Glycerophospholipid/Glycerophosphocoline	Phosphatidylcholine	PC 30:2	1.51525	0.752321	0.00017813	0.0684721
Glycerophospholipid/Glycerophosphocoline	Phosphatidylcholine	PC 32:0|PC 16:0_16:0_PC 32:0	1.53885	2.33033	0.00186052	5.3388e-05
Glycerophospholipid/Glycerophosphocoline	Phosphatidylcholine	PC 34:0|PC 16:0_18:0_PC 34:0	1.16666	2.09619	0.144995	0.000146452
Glycerophospholipid/Glycerophosphocoline	Phosphatidylcholine	PC 36:0	1.20482	1.7131	0.322511	0.0251182
Glycerophospholipid/Glycerophosphoethanolamine	Ether-linked lysophosphatidylethanolamine	LPE O-3:0	1.26362	1.69997	0.492448	0.0203806
Glycerophospholipid/Glycerophosphoethanolamine	Ether-linked phosphatidylethanolamine (1-alkenyl), plasmalogen	PE P-32:0|PE P-16:0_16:0	1.08431	1.98805	0.40031	0.000152729
Glycerophospholipid/Glycerophosphoethanolamine	Ether-linked phosphatidylethanolamine (1-alkenyl), plasmalogen	PE P-34:0|PE P-18:0_16:0	1.12719	2.755	0.174283	0.000201081
Glycerophospholipid/Glycerophosphoethanolamine	Ether-linked phosphatidylethanolamine (1-alkenyl), plasmalogen	PE P-36:0|PE P-18:0_18:0	3.52061	19.3359	0.0181932	0.0297375
Glycerophospholipid/Glycerophosphoethanolamine	Ether-linked phosphatidylethanolamine (1-alkenyl), plasmalogen	PE P-38:2|PE P-18:1_20:1	1.82218	2.51168	0.0472053	0.0123197
Glycerophospholipid/Glycerophosphoethanolamine	Ether-linked phosphatidylethanolamine (1-alkenyl), plasmalogen	PE P-38:4|PE P-16:0_22:4	1.6539	2.05523	0.00809088	0.0178028
Glycerophospholipid/Glycerophosphoethanolamine	Ether-linked phosphatidylethanolamine (1-alkenyl), plasmalogen	PE P-40:6|PE P-18:1_22:5	1.50666	1.7068	0.00424588	0.000185224
Glycerophospholipid/Glycerophosphoethanolamine	Ether-linked phosphatidylethanolamine (1-alkyl)	PE O-34:0	0.713824	1.82326	0.0261428	0.0282106
Glycerophospholipid/Glycerophosphoethanolamine	Ether-linked phosphatidylethanolamine (1-alkyl)	PE O-38:1|PE O-18:0_20:1	1.53843	1.74557	0.128941	0.0169634
Glycerophospholipid/Glycerophosphoethanolamine	Ether-linked phosphatidylethanolamine (1-alkyl)	PE O-38:3|PE O-16:1_22:2	1.4174	1.74509	0.380041	0.0282822
Glycerophospholipid/Glycerophosphoethanolamine	Ether-linked phosphatidylethanolamine (1-alkyl)	PE O-38:3|PE O-18:2_20:1	2.63971	1.66182	0.0079478	0.458831
Glycerophospholipid/Glycerophosphoethanolamine	Ether-linked phosphatidylethanolamine (1-alkyl)	PE O-38:5|PE O-16:1_22:4	1.80891	2.21928	0.0703206	0.0137226
Glycerophospholipid/Glycerophosphoethanolamine	Ether-linked phosphatidylethanolamine (1-alkyl)	PE O-40:2|PE O-18:1_22:1	1.99144	2.32122	0.0829958	0.0131262
Glycerophospholipid/Glycerophosphoethanolamine	Ether-linked phosphatidylethanolamine (1-alkyl)	PE O-40:3|PE O-18:2_22:1	1.90634	1.93655	0.0450911	0.00372668
Glycerophospholipid/Glycerophosphoethanolamine	Ether-linked phosphatidylethanolamine (1-alkyl)	PE O-40:7|PE O-18:2_22:5	1.89548	1.46502	0.0448364	0.03905
Glycerophospholipid/Glycerophosphoethanolamine	Ether-linked phosphatidylethanolamine (1-alkyl)	PE O-40:8|PE O-18:2_22:6	1.69747	1.40046	0.0382862	0.0995495
Glycerophospholipid/Glycerophosphoethanolamine	Lysophosphatidylethanolamine	LPE 16:0	1.75535	1.89813	0.00443291	0.0348369
Glycerophospholipid/Glycerophosphoethanolamine	Lysophosphatidylethanolamine	LPE 20:1	1.84744	1.97674	0.00434589	0.00678174
Glycerophospholipid/Glycerophosphoethanolamine	Lysophosphatidylethanolamine	LPE 22:5	1.65762	1.09612	0.0124126	0.423316
Glycerophospholipid/Glycerophosphoethanolamine	Lysophosphatidylethanolamine	LPE 22:6	1.77658	1.35919	0.00530284	0.0929929
Glycerophospholipid/Glycerophosphoglycerol	Ether-linked phosphatidylglycerol	PG O-32:1|PG O-16:1_16:0	1.57126	1.91414	0.232237	0.0266852
Glycerophospholipid/Glycerophosphoglycerol	Phosphatidylglycerol	PG 32:1|PG 16:0_16:1	1.87765	1.31815	0.0349722	0.41334
Glycerophospholipid/Glycerophosphoinositol	Ether-linked Phosphatidylinositol	PI O-36:1|PI O-18:0_18:1	0.536748	3.10373	0.212097	0.0314867
Glycerophospholipid/Glycerophosphoinositol	Lysophosphatidylinositol	LPI 16:0	2.01052	1.51549	0.0018898	0.0474766
Glycerophospholipid/Glycerophosphoinositol	Lysophosphatidylinositol	LPI 16:1	2.11434	1.2828	0.0431904	0.0637681
Glycerophospholipid/Glycerophosphoinositol	Lysophosphatidylinositol	LPI 18:0	1.81401	1.69803	0.0280128	0.0159966
Glycerophospholipid/Glycerophosphoinositol	Lysophosphatidylinositol	LPI 18:2	4.49629	3.94614	0.00161984	0.000736633
Glycerophospholipid/Glycerophosphoinositol	Phosphatidylinositol	PI 32:2	3.88583	7.13384	0.00170176	0.00290533
Glycerophospholipid/Glycerophosphoinositol	Phosphatidylinositol	PI 34:2	2.17899	3.64733	0.0259933	0.0256547
Glycerophospholipid/Glycerophosphoinositol	Phosphatidylinositol	PI 35:2|PI 17:1_18:1	2.20584	1.65504	0.0320395	0.104262
Glycerophospholipid/Glycerophosphoinositol	Phosphatidylinositol	PI 36:2	1.76563	1.83435	0.0118464	0.00618271
Glycerophospholipid/Glycerophosphoinositol	Phosphatidylinositol	PI 36:3|PI 18:1_18:2	3.57142	3.09907	0.00522267	0.00130754
Glycerophospholipid/Glycerophosphoinositol	Phosphatidylinositol	PI 38:4|PI 18:1_20:3	2.22386	1.47612	0.031747	0.102759
Glycerophospholipid/Glycerophosphoinositol	Phosphatidylinositol	PI 38:5|PI 18:1_20:4	2.44447	1.65892	0.022179	0.0389229
Glycerophospholipid/Glycerophosphoserine	Lysophosphatidylserine	LPS 18:1	3.62335	2.98133	0.00681165	0.0114766
Sphingolipid	Ceramide	Cer 42:2;2O|Cer 18:1;2O/24:1	1.54337	1.30889	0.0127311	0.000434987
Sphingolipid	Ceramide	Cer 44:2;2O|Cer 20:1;2O/24:1	2.09974	1.41092	0.000832508	0.00320536
Sphingolipid	Ceramide (dihydro)	Cer 34:0;2O|Cer 18:0;2O/16:0	2.49301	1.99542	0.0131567	0.000129258
Sphingolipid	Ceramide (dihydro)	Cer 40:0;2O|Cer 18:0;2O/22:0	2.05721	1.20042	0.001814	0.204772
Sphingolipid	Ceramide (dihydro)	Cer 41:0;2O|Cer 18:0;2O/23:0	1.69845	1.32156	0.01647	0.107569
Sphingolipid	Ceramide (dihydro)	Cer 42:0;2O|Cer 18:0;2O/24:0	1.8178	1.03512	0.00501878	0.776208
Sphingolipid	Ceramide (dihydro)	Cer 42:1;2O|Cer 18:0;2O/24:1	3.94123	1.7323	0.00616503	0.00136712
Sphingolipid/Ceramide	Dihexosylceramide	Hex2Cer 42:2;2O|Hex2Cer 18:1;2O/24:1	1.75044	1.15312	0.019419	0.0335545
Sphingolipid/Ceramide	hexosylceramide (dihydro)	HexCer 34:0;2O|HexCer 18:0;2O/16:0	1.56677	1.15053	0.00206592	0.0841046
Sphingolipid/Ceramide	hexosylceramide (dihydro)	HexCer 40:0;2O|HexCer 18:0;2O/22:0	1.87915	4.96796	0.262464	0.0277476
Sphingolipid/Ceramide	hexosylceramide (dihydro)	HexCer 40:0;3O	3.71674	4.48441	0.107914	0.0170689
Sphingolipid/Ceramide	hexosylceramide (dihydro)	HexCer 42:0;2O|HexCer 18:0;2O/24:0	2.38464	1.78109	0.0149976	0.126794
Sphingolipid/Ceramide	hexosylceramide (dihydro)	HexCer 42:0;3O|HexCer 18:0;2O/24:0;O	1.46337	1.65382	0.0358221	0.0143142
Sphingolipid/Ceramide	hexosylceramide (dihydro)	HexCer 42:0;4O|HexCer 18:0;3O/24:0;(2OH)	1.19754	1.72423	0.274985	0.0360478
Sphingolipid/Phosphosphingolipid	Sphingomyelin	SM 32:0;2O|SM 18:0;2O/14:0	2.22668	2.57533	0.00408222	0.00191965
Sphingolipid/Phosphosphingolipid	Sphingomyelin	SM 34:0;2O	1.61291	2.0811	0.000136719	0.000947088
Sphingolipid/Phosphosphingolipid	Sphingomyelin	SM 36:1;2O|SM 18:1;2O/18:0	2.15548	2.19053	0.000432639	5.83058e-05
Sphingolipid/Phosphosphingolipid	Sphingomyelin	SM 36:2;2O	1.61888	1.71048	0.00876039	0.00226349
Sphingolipid/Phosphosphingolipid	Sphingomyelin	SM 38:0;2O|SM 17:0;2O/21:0	4.05294	6.71534	0.0156305	0.000109276
Sphingolipid/Phosphosphingolipid	Sphingomyelin	SM 38:1;2O	1.68132	1.83574	0.00991936	0.000196261
Sphingolipid/Phosphosphingolipid	Sphingomyelin	SM 40:0;2O	2.2041	3.3677	0.00319536	2.44569e-05
Sphingolipid/Phosphosphingolipid	Sphingomyelin	SM 40:1;2O	1.75118	1.72633	0.0328778	2.81913e-05
Sphingolipid/Phosphosphingolipid	Sphingomyelin	SM 40:1;2O_A	3.65637	4.94928	0.0130033	0.000890851
Sphingolipid/Phosphosphingolipid	Sphingomyelin	SM 40:1;2O|SM 18:1;2O/22:0	1.68286	1.60734	0.0778808	0.00363465
Sphingolipid/Phosphosphingolipid	Sphingomyelin	SM 40:2;2O|SM 19:2;2O/21:0	1.58769	1.63431	0.0391298	0.00475877
Sphingolipid/Phosphosphingolipid	Sphingomyelin	SM 41:0;2O	2.32725	4.39207	0.0351055	0.00287946
Sphingolipid/Phosphosphingolipid	Sphingomyelin	SM 41:2;2O|SM 21:2;2O/20:0	1.5397	1.4404	0.0356223	0.00191551
Sphingolipid/Phosphosphingolipid	Sphingomyelin	SM 42:0;2O	1.74108	2.34424	0.001802	0.000448605
Sphingolipid/Phosphosphingolipid	Sphingomyelin	SM 42:1;2O	2.52663	3.16118	0.00200637	8.98876e-05
Sphingolipid/Phosphosphingolipid	Sphingomyelin	SM 42:1;3O	2.31777	4.25217	0.011979	0.00838477
Sphingolipid/Phosphosphingolipid	Sphingomyelin	SM 42:2;2O|SM 18:1;2O/24:1_SM 42:2;2O	1.62073	1.55735	0.0476955	0.000132453
Sphingolipid/Phosphosphingolipid	Sphingomyelin	SM 42:3;2O|SM 18:2;2O/24:1	1.40336	1.52209	0.0172767	0.000147831
Sphingolipid/Phosphosphingolipid	Sphingomyelin	SM 43:2;2O|SM 25:1;2O/18:1	1.55295	1.63486	0.012795	0.0202513
Sphingolipid/Phosphosphingolipid	Sphingomyelin	SM 44:2;2O|SM 20:1;2O/24:1	1.7543	1.70868	0.123989	0.00565432

## Sheet: HCT116_1.5 FC_down
Classes	Subclasses	Species	FC 20h	FC 40h	p-value 20h	p-value 40h
Fatty acid/Fatty amide	N-acyl ethanolamines	NAE 16:1	0.264275	0.339581	0.0049462	0.00342573
Fatty acid/Fatty ester	Acylcarnitine	CAR 16:0	0.192235	0.36817	0.0876008	0.0354491
Fatty acid/Fatty ester	Acylcarnitine	CAR 18:0	0.563433	0.648013	0.0327431	0.0234705
Fatty acid/Fatty ester	Acylcarnitine	CAR 20:0	0.228265	0.594905	0.00216955	0.0652482
Glicerolipid	Diacylglycerol	DG 32:0	0.493261	0.610531	0.013265	0.0104848
Glicerolipid	Diacylglycerol	DG 34:0	0.596227	0.631445	0.193799	0.0250475
Glycerolipid	Triacylglycerol	TG 46:0|TG 14:0_16:0_16:0	0.672299	0.895105	0.00230173	0.762928
Glycerolipid	Triacylglycerol	TG 48:0|TG 14:0_16:0_18:0	0.536101	0.740064	0.0226042	0.575696
Glycerolipid	Triacylglycerol	TG 50:0|TG 16:0_16:0_18:0	0.451311	0.732597	0.0033902	0.56668
Glycerolipid	Triacylglycerol	TG 50:1|TG 16:0_16:0_18:1	0.496618	0.667414	0.000595293	0.136838
Glycerolipid	Triacylglycerol	TG 52:0|TG 16:0_18:0_18:0	0.630443	0.625196	0.00981032	0.293514
Glycerolipid	Triacylglycerol	TG 52:1|TG 16:0_18:0_18:1	0.461713	0.707474	0.000401055	0.344795
Glycerolipid	Triacylglycerol	TG 53:1|TG 16:0_19:0_18:1	0.665212	0.7295	0.0230558	0.202937
Glycerolipid	Triacylglycerol	TG 53:1|TG 17:0_18:0_18:1	0.634528	0.777289	0.0118165	0.376523
Glycerolipid	Triacylglycerol	TG 54:1|TG 16:0_18:0_20:1	0.521965	0.773927	0.00134241	0.497012
Glycerolipid	Triacylglycerol	TG 54:1|TG 18:0_20:0_16:1	0.341509	0.676469	0.013369	0.392668
Glycerolipid	Triacylglycerol	TG 56:1|TG 14:0_16:0_26:1	0.480759	0.709471	0.00335375	0.464085
Glycerolipid	Triacylglycerol	TG 56:1|TG 16:0_24:0_16:1	0.251554	0.633138	0.0105027	0.405269
Glycerolipid	Triacylglycerol	TG 58:0|TG 16:0_18:0_24:0	0.605476	0.466656	0.00625325	0.175578
Glycerolipid	Triacylglycerol	TG 58:1|TG 16:0_24:0_18:1	0.407533	0.593701	0.000148544	0.361931
Glycerolipid	Triacylglycerol	TG 59:1|TG 16:0_25:0_18:1	0.584142	0.529137	0.0180194	0.223511
Glycerolipid	Triacylglycerol	TG 60:0|TG 16:0_18:0_26:0	0.595135	0.495411	0.0293582	0.268905
Glycerolipid	Triacylglycerol	TG 60:1|TG 16:0_26:0_18:1	0.389645	0.558779	0.00342065	0.339683
Glycerolipid	Triacylglycerol	TG 60:1|TG 18:0_24:0_18:1	0.0967046	0.227461	0.00140557	0.153014
Glycerolipid	Triacylglycerol	TG 62:1|TG 18:0_26:0_18:1	0.405707	0.478456	0.000708089	0.325277
Glycerophospholipid/Glycerophosphocoline	Ether-linked Lysophophatidylcholine	LPC O-16:0	0.421022	0.519308	0.0011086	0.000148409
Glycerophospholipid/Glycerophosphocoline	Ether-linked Lysophophatidylcholine	LPC O-18:0	0.637753	0.86331	0.000364381	0.0405634
Glycerophospholipid/Glycerophosphocoline	Ether-linked Lysophophatidylcholine	LPC O-18:1	0.433794	0.749893	0.000335396	0.00585838
Glycerophospholipid/Glycerophosphocoline	Ether-linked phosphatidylcholine	PC O-34:3	0.8134	0.669781	0.0342276	0.000696112
Glycerophospholipid/Glycerophosphocoline	Ether-linked phosphatidylcholine	PC O-35:4	0.873213	0.600735	0.552867	0.0039048
Glycerophospholipid/Glycerophosphocoline	Ether-linked phosphatidylcholine	PC O-36:4	0.710091	0.59746	0.0359647	0.000116358
Glycerophospholipid/Glycerophosphocoline	Ether-linked phosphatidylcholine	PC O-36:5	0.638712	0.475399	0.00121713	0.00262048
Glycerophospholipid/Glycerophosphocoline	Lysophophatidylcholine	LPC 18:3	0.613613	0.417725	0.286395	0.0440832
Glycerophospholipid/Glycerophosphocoline	Lysophophatidylcholine	LPC 20:3	1.07463	0.639379	0.153082	0.0123596
Glycerophospholipid/Glycerophosphocoline	Phosphatidylcholine	PC 26:0	0.795387	0.51194	0.0492331	0.00307492
Glycerophospholipid/Glycerophosphocoline	Phosphatidylcholine	PC 28:0|PC 14:0_14:0_PC 28:0	0.680399	0.421359	6.61862e-05	2.52514e-07
Glycerophospholipid/Glycerophosphocoline	Phosphatidylcholine	PC 28:1	0.987158	0.541964	0.828362	0.00214169
Glycerophospholipid/Glycerophosphocoline	Phosphatidylcholine	PC 29:0	0.809825	0.647836	0.0261063	0.000894801
Glycerophospholipid/Glycerophosphocoline	Phosphatidylcholine	PC 30:1|PC 14:0_16:1_PC 30:1	0.981019	0.541867	0.700508	0.000121342
Glycerophospholipid/Glycerophosphocoline	Phosphatidylcholine	PC 31:1	0.85966	0.53309	0.0437701	0.000148728
Glycerophospholipid/Glycerophosphocoline	Phosphatidylcholine	PC 32:1|PC 16:0_16:1	0.831451	0.659021	0.0885237	0.000607495
Glycerophospholipid/Glycerophosphocoline	Phosphatidylcholine	PC 32:3	1.05153	0.668479	0.482434	0.00177481
Glycerophospholipid/Glycerophosphocoline	Phosphatidylcholine	PC 33:1|PC 16:0_17:1_PC 33:1	0.818679	0.651662	0.00070509	0.000468829
Glycerophospholipid/Glycerophosphocoline	Phosphatidylcholine	PC 34:3	0.951794	0.617618	0.614267	0.010803
Glycerophospholipid/Glycerophosphocoline	Phosphatidylcholine	PC 36:3	0.715215	0.542743	0.0269254	0.000154762
Glycerophospholipid/Glycerophosphocoline	Phosphatidylcholine	PC 36:3|PC 16:0_20:3	0.740788	0.620864	0.00574366	0.000115492
Glycerophospholipid/Glycerophosphocoline	Phosphatidylcholine	PC 36:4	0.726962	0.493578	0.0443678	0.0016108
Glycerophospholipid/Glycerophosphocoline	Phosphatidylcholine	PC 36:4|PC 16:0_20:4	0.807114	0.672337	0.0382745	0.00356576
Glycerophospholipid/Glycerophosphocoline	Phosphatidylcholine	PC 36:5	0.835357	0.579621	0.00476011	0.000108374
Glycerophospholipid/Glycerophosphocoline	Phosphatidylcholine	PC 36:6	0.712468	0.431948	0.00211606	1.47887e-05
Glycerophospholipid/Glycerophosphocoline	Phosphatidylcholine	PC 37:1	0.562921	0.760118	0.014537	0.305155
Glycerophospholipid/Glycerophosphocoline	Phosphatidylcholine	PC 38:6_PC 38:6|PC 16:0_22:6	0.612285	0.472694	0.002241	0.00109784
Glycerophospholipid/Glycerophosphocoline	Phosphatidylcholine	PC 38:7	0.690611	0.47306	0.00924441	0.00316347
Glycerophospholipid/Glycerophosphocoline	Phosphatidylcholine	PC 40:1	0.540188	0.635501	0.0605762	0.00346162
Glycerophospholipid/Glycerophosphocoline	Phosphatidylcholine	PC 40:7	0.852636	0.645891	0.0617865	5.82407e-06
Glycerophospholipid/Glycerophosphocoline	Phosphatidylcholine	PC 40:8	0.909585	0.514806	0.41065	0.00145082
Glycerophospholipid/Glycerophosphocoline	Phosphatidylcholine	PC 41:1	0.133569	0.257935	0.00975643	0.101434
Glycerophospholipid/Glycerophosphocoline	Phosphatidylcholine	PC 42:1|PC 24:0_18:1_PC 42:1	0.690533	0.647817	0.0333011	0.0174342
Glycerophospholipid/Glycerophosphocoline	Phosphatidylcholine	PC 42:10	1.31867	0.439846	0.296059	0.0318944
Glycerophospholipid/Glycerophosphocoline	Phosphatidylcholine	PC 44:1	0.774451	0.637074	0.0934493	0.0141812
Glycerophospholipid/Glycerophosphoethanolamine	Ether-linked lysophosphatidylethanolamine	LPE O-16:1	0.690588	0.639877	0.0524432	0.000792628
Glycerophospholipid/Glycerophosphoethanolamine	Ether-linked lysophosphatidylethanolamine	LPE O-18:1	0.547091	0.711976	0.0213079	0.000430096
Glycerophospholipid/Glycerophosphoethanolamine	Ether-linked phosphatidylethanolamine (1-alkenyl), plasmalogen	PE P-36:3|PE P-16:0_20:3	0.522611	0.464335	0.000191551	0.0025757
Glycerophospholipid/Glycerophosphoethanolamine	Ether-linked phosphatidylethanolamine (1-alkenyl), plasmalogen	PE P-36:3|PE P-18:0_18:3	0.675616	0.543086	4.27467e-05	0.000694332
Glycerophospholipid/Glycerophosphoethanolamine	Ether-linked phosphatidylethanolamine (1-alkenyl), plasmalogen	PE P-36:3|PE P-18:1_18:2	0.620819	0.274914	0.215846	0.00498121
Glycerophospholipid/Glycerophosphoethanolamine	Ether-linked phosphatidylethanolamine (1-alkenyl), plasmalogen	PE P-36:4|PE P-16:0_20:4	0.712925	0.567235	0.00670501	0.000592935
Glycerophospholipid/Glycerophosphoethanolamine	Ether-linked phosphatidylethanolamine (1-alkenyl), plasmalogen	PE P-36:5|PE P-16:0_20:5	0.698386	0.587882	7.75987e-05	0.000532746
Glycerophospholipid/Glycerophosphoethanolamine	Ether-linked phosphatidylethanolamine (1-alkyl)	PE O-32:0	0.57302	0.897231	0.0161762	0.472949
Glycerophospholipid/Glycerophosphoethanolamine	Ether-linked phosphatidylethanolamine (1-alkyl)	PE O-33:1	0.498156	0.220371	0.275367	0.0114972
Glycerophospholipid/Glycerophosphoethanolamine	Ether-linked phosphatidylethanolamine (1-alkyl)	PE O-36:4|PE O-16:1_20:3	0.581116	0.400468	0.0331415	0.0327188
Glycerophospholipid/Glycerophosphoethanolamine	Ether-linked phosphatidylethanolamine (1-alkyl)	PE O-36:4|PE O-18:1_18:3	0.771988	0.517181	0.14571	0.0344032
Glycerophospholipid/Glycerophosphoethanolamine	Ether-linked phosphatidylethanolamine (1-alkyl)	PE O-36:5|PE O-16:1_20:4	0.820268	0.585609	0.210326	0.033099
Glycerophospholipid/Glycerophosphoethanolamine	Lysophosphatidylethanolamine	LPE 18:0	0.609815	0.50201	0.00997137	0.000163521
Glycerophospholipid/Glycerophosphoethanolamine	Lysophosphatidylethanolamine	LPE 20:3	0.942678	0.571605	0.563184	0.00291631
Glycerophospholipid/Glycerophosphoethanolamine	Lysophosphatidylethanolamine	LPE 20:5	0.994336	0.59865	0.949752	0.0167821
Glycerophospholipid/Glycerophosphoethanolamine	Lysophosphatidylethanolamine	LPE 24:0	0.316002	0.151719	0.0017281	0.00561091
Glycerophospholipid/Glycerophosphoethanolamine	Lysophosphatidylethanolamine	LPE 26:0	0.355397	0.361332	0.00790123	0.0445038
Glycerophospholipid/Glycerophosphoethanolamine	Phosphatidylethanolamine	PE 30:0|PE 14:0_16:0	0.835329	0.622806	0.0352885	0.00349535
Glycerophospholipid/Glycerophosphoethanolamine	Phosphatidylethanolamine	PE 30:1|PE 14:0_16:1	0.457275	0.360007	0.0898602	0.00024263
Glycerophospholipid/Glycerophosphoethanolamine	Phosphatidylethanolamine	PE 32:0|PE 16:0_16:0	0.93764	0.659173	0.21281	0.0341596
Glycerophospholipid/Glycerophosphoethanolamine	Phosphatidylethanolamine	PE 32:1|PE 16:0_16:1_PE 32:1	0.750924	0.534473	0.00693101	6.76619e-07
Glycerophospholipid/Glycerophosphoethanolamine	Phosphatidylethanolamine	PE 32:2|PE 16:1_16:1_PE 32:2	0.779872	0.549091	0.00418005	0.0417397
Glycerophospholipid/Glycerophosphoethanolamine	Phosphatidylethanolamine	PE 33:1|PE 16:0_17:1	0.733894	0.520979	0.00331258	4.79965e-05
Glycerophospholipid/Glycerophosphoethanolamine	Phosphatidylethanolamine	PE 33:2|PE 16:1_17:1	0.825608	0.451038	0.085444	2.35938e-05
Glycerophospholipid/Glycerophosphoethanolamine	Phosphatidylethanolamine	PE 34:1|PE 16:0_18:1_PE 34:1	0.766967	0.636672	0.0292236	0.00120968
Glycerophospholipid/Glycerophosphoethanolamine	Phosphatidylethanolamine	PE 34:3|PE 16:1_18:2	0.9153	0.609146	0.228253	0.000226549
Glycerophospholipid/Glycerophosphoethanolamine	Phosphatidylethanolamine	PE 35:1|PE 17:0_18:1	0.776272	0.644286	0.0823215	0.00080417
Glycerophospholipid/Glycerophosphoethanolamine	Phosphatidylethanolamine	PE 35:2|PE 17:1_18:1	0.795764	0.671093	0.0175084	0.00246458
Glycerophospholipid/Glycerophosphoethanolamine	Phosphatidylethanolamine	PE 36:3	0.557079	0.303353	0.0033928	0.00356846
Glycerophospholipid/Glycerophosphoethanolamine	Phosphatidylethanolamine	PE 36:4	0.817967	0.490057	0.0630483	5.1302e-05
Glycerophospholipid/Glycerophosphoethanolamine	Phosphatidylethanolamine	PE 36:4|PE 18:1_18:3	0.818261	0.554635	0.0294792	0.000544296
Glycerophospholipid/Glycerophosphoethanolamine	Phosphatidylethanolamine	PE 36:5|PE 16:0_20:5	0.660847	0.262607	0.0582918	0.044787
Glycerophospholipid/Glycerophosphoethanolamine	Phosphatidylethanolamine	PE 37:4	0.895872	0.59347	0.0336292	0.00193819
Glycerophospholipid/Glycerophosphoethanolamine	Phosphatidylethanolamine	PE 38:3	0.866704	0.50055	0.229253	0.00635924
Glycerophospholipid/Glycerophosphoethanolamine	Phosphatidylethanolamine	PE 38:3|PE 18:0_20:3	0.855997	0.575359	0.148774	0.00102386
Glycerophospholipid/Glycerophosphoethanolamine	Phosphatidylethanolamine	PE 38:6	0.673094	0.401668	0.00247012	0.000463713
Glycerophospholipid/Glycerophosphoethanolamine	Phosphatidylethanolamine	PE 38:7|PE 16:1_22:6	0.73613	0.559971	0.168344	0.00109239
Glycerophospholipid/Glycerophosphoethanolamine	Phosphatidylethanolamine	PE 40:1|PE 22:0_18:1_PE 40:1	0.787223	0.580417	0.034002	0.00446276
Glycerophospholipid/Glycerophosphoethanolamine	Phosphatidylethanolamine	PE 40:6	0.791611	0.56102	0.0083372	0.000220195
Glycerophospholipid/Glycerophosphoethanolamine	Phosphatidylethanolamine	PE 42:1	0.715494	0.549208	0.00825743	0.0375767
Glycerophospholipid/Glycerophosphoinositol	Phosphatidylinositol	PI 34:0	0.635197	0.773103	0.00117809	0.0599255
Glycerophospholipid/Glycerophosphoinositol	Phosphatidylinositol	PI 38:1	0.786303	0.622269	0.122987	0.000664982
Glycerophospholipid/Glycerophosphoinositol	Phosphatidylinositol	PI 40:6	0.981063	0.663948	0.797374	0.00311785
Glycerophospholipid/Glycerophosphoserine	Phosphatidylserine	PS 32:1	0.886772	0.502289	0.0373599	0.00362762
Glycerophospholipid/Glycerophosphoserine	Phosphatidylserine	PS 40:5|PS 18:0_22:5	0.874522	0.603657	0.0299878	0.00609977
Sphingolipid	Ceramide	Cer 32:1;2O|Cer 18:1;2O/14:0	0.50928	0.710837	2.84186e-06	0.0137965
Sphingolipid	Ceramide	Cer 33:1;2O|Cer 17:1;2O/16:0	0.283063	0.549883	0.00616026	0.00142113
Sphingolipid	Ceramide	Cer 34:1;2O|Cer 18:1;2O/16:0	0.424952	0.615107	0.00435259	0.00432576
Sphingolipid	Ceramide	Cer 34:2;2O|Cer 18:2;2O/16:0	0.357762	0.693962	0.00128111	0.00133222
Sphingolipid	Ceramide	Cer 38:1;2O|Cer 16:1;2O/22:0	0.466203	0.820487	0.00139854	0.0244868
Sphingolipid	Ceramide	Cer 40:2;2O|Cer 16:1;2O/24:1	0.446354	0.747077	0.00169893	0.000601993
Sphingolipid	Ceramide	Cer 41:1;2O|Cer 18:1;2O/23:0	0.488853	0.626194	0.00645748	0.0111052
Sphingolipid	Ceramide	Cer 42:2;2O|Cer 18:2;2O/24:0	0.614094	0.668451	0.0437492	0.000119872
Sphingolipid/Ceramide	hexosylceramide	HexCer 34:1;2O|HexCer 18:1;2O/16:0	0.658133	0.369949	0.00357337	6.53036e-05
Sphingolipid/Ceramide	hexosylceramide	HexCer 34:2;2O|HexCer 18:2;2O/16:0	0.555331	0.403439	0.00698731	0.00148088
Sphingolipid/Ceramide	hexosylceramide	HexCer 40:1;2O|HexCer 18:1;2O/22:0	0.89437	0.603233	0.193422	0.00280531
Sphingolipid/Ceramide	hexosylceramide	HexCer 41:1;3O|HexCer 18:1;2O/23:0;O	0.530032	0.654256	0.0440677	0.21588
Sphingolipid/Ceramide	hexosylceramide	HexCer 42:1;2O|HexCer 18:1;2O/24:0	0.941285	0.548553	0.482535	0.00504281
Sphingolipid/Ceramide	hexosylceramide (dihydro)	HexCer 42:0;3O|HexCer 17:0;2O/25:0;O	0.573255	0.45595	0.0188133	0.0751839
Sphingolipid/Sphingoid bases	Sphingosine	SPB 18:0;2O	0.592638	0.927719	0.0091296	0.256058

## Sheet: CRC-SC#1_1.5 FC_UP
Classes	Subclasses	Species	FC 20h	FC 40h	p-value_20h	p-value_40h
Glycerolipid	Triacylglycerol	TG 40:1|TG 10:0_14:0_16:1	0.650194	3.54315	0.308827	0.0336335
Glycerolipid	Triacylglycerol	TG 42:2|TG 12:0_14:1_16:1	0.817486	2.04326	0.627853	0.0115935
Glycerolipid	Triacylglycerol	TG 43:1|TG 13:0_14:0_16:1	0.815234	1.87856	0.386668	0.0407804
Glycerolipid	Triacylglycerol	TG 45:2|TG 12:0_16:1_17:1	0.844987	1.99592	0.568481	0.0381162
Glycerolipid	Triacylglycerol	TG 46:3|TG 14:1_16:1_16:1	0.934561	1.50142	0.790118	0.00722483
Glycerophospholipid/Glycerophosphocholine	Ether-linked phosphatidylcholine (1-alkyl)	PC O-36:3	1.13321	1.54495	0.230595	0.0123019
Glycerophospholipid/Glycerophosphocholine	Lysophophatidylcholine	LPC 22:0/0:0	1.26702	1.74017	0.0654286	0.00539433
Glycerophospholipid/Glycerophosphocholine	Lysophophatidylcholine	LPC 24:1/0:0	1.44564	2.08572	0.000376988	0.00602136
Glycerophospholipid/Glycerophosphocholine	Lysophophatidylcholine	LPC 26:1/0:0	1.45806	2.0116	0.0252516	0.0131013
Glycerophospholipid/Glycerophosphoethanolamine	Ether-linked phosphatidylethanolamine (1-alkyl)	PE O-37:2|PE O-17:1_20:1	0.753993	2.11283	0.627994	0.0032827
Glycerophospholipid/Glycerophosphoethanolamine	Ether-linked phosphatidylethanolamine (1-alkyl)	PE O-40:3|PE O-18:2_22:1	1.4993	1.12345	0.036764	0.735025
Glycerophospholipid/Glycerophosphoinositol	Lysophosphatidylinositol	LPI 16:1	2.28019	1.58629	0.015204	0.228532
Glycerophospholipid/Glycerophosphoinositol	Lysophosphatidylinositol	LPI 18:1	1.7675	1.40748	0.0223794	0.227979
Glycerophospholipid/Glycerophosphoinositol	Lysophosphatidylinositol	LPI 18:2	1.74138	1.47582	0.0239206	0.252041
Glycerophospholipid/Glycerophosphoinositol	Phosphatidylinositol	PI 32:0|PI 16:0_16:0	1.76021	1.53722	0.0300964	0.237537
Glycerophospholipid/Glycerophosphoinositol	Phosphatidylinositol	PI 32:2	2.03304	1.6677	0.0252341	0.2451
Glycerophospholipid/Glycerophosphoinositol	Phosphatidylinositol	PI 34:2	1.71196	1.47971	0.0223344	0.238997
Glycerophospholipid/Glycerophosphoinositol	Phosphatidylinositol	PI 38:4|PI 18:1_20:3	1.62243	4.28581	0.360063	0.0438989
Glycerophospholipid/Glycerophosphoinositol	Phosphatidylinositol	PI O-36:2|PI O-18:1_18:1	1.19696	1.99828	0.444216	0.00559723
Sphingolipid	Ceramide	Cer 34:2;2O|Cer 18:2;2O/16:0	1.33655	1.64209	0.16504	0.0379596
Sphingolipid	Ceramide	Cer 40:2;2O|Cer 16:1;2O/24:1	1.34766	1.8604	0.0461886	0.018862
Sphingolipid	Ceramide	Cer 42:2;2O|Cer 18:1;2O/24:1	1.43198	1.54144	0.014587	0.0210875
Sphingolipid	Ceramide	Cer 42:2;2O|Cer 18:2;2O/24:0	1.4291	1.68934	0.00041927	0.00839338
Sphingolipid	Ceramide	Cer 42:3;2O|Cer 18:2;2O/24:1	2.34552	2.74805	0.00560906	0.00682618
Sphingolipid	Ceramide (dihydro)	Cer 42:2;2O|Cer 18:0;2O/24:2	1.37749	2.26276	0.0324671	0.0139649
Sphingolipid	Hexosylceramide	HexCer 42:1;4O|HexCer 18:0;3O/24:1;(2OH)	1.17505	1.51227	0.0209601	0.00427759
Sphingolipid/Phosphosphingolipid	Sphingomyelin	SM 40:1;2O_A	1.6341	1.88525	0.0598818	0.032718
Sphingolipid/Phosphosphingolipid	Sphingomyelin	SM 42:1;2O	1.30032	1.58027	0.0243652	0.005882
Sphingolipid/Phosphosphingolipid	Sphingomyelin	SM 42:3;2O|SM 18:2;2O/24:1	1.17475	1.64353	0.0400429	0.0390446

## Sheet: CRC-SC#1_1.5 FC_down
Classes	Subclasses	Species	FC 20h	FC 40h	p-value_20h	p-value_40h
Fatty acid/Fatty amide	N-acyl ethanolamines	NAE 18:1	0.548858	0.921211	0.0492996	0.569537
Glycerolipid	Diacylglycerol	DG 30:0	1.40568	0.387149	0.0790213	0.0289998
Glycerolipid	Triacylglycerol	TG 49:0|TG 16:0_16:0_17:0	0.485494	1.93433	0.0250192	0.0780347
Glycerophospholipid/Glycerophosphocoline	Ether-linked phosphatidylcholine	PC O-29:0	0.828434	0.687847	0.6752	0.0156632
Glycerophospholipid/Glycerophosphocoline	Phosphatidylcholine	PC 26:0	0.551916	0.638599	0.0752006	0.00563609
Glycerophospholipid/Glycerophosphocoline	Phosphatidylcholine	PC 38:5|PC 18:1_20:4	0.424415	0.254853	0.00128581	0.475705
Glycerophospholipid/Glycerophosphoethanolamine	Lysophosphatidylethanolamine	LPE 24:0	0.729255	0.649601	0.138417	0.00794172
Sphingolipid	Ceramide	Cer 33:1;2O|Cer 17:1;2O/16:0	0.461534	0.151811	0.361791	0.0155859
Sphingolipid	Hexosylceramide	Hex2Cer 34:1;2O|Hex2Cer 18:1;2O/16:0	0.704473	0.596839	0.0170507	0.0180381
Sphingolipid	Hexosylceramide	Hex3Cer 34:1;2O|Hex3Cer 18:1;2O/16:0	0.720216	0.542235	0.00606254	0.00539462
Sphingolipid	Hexosylceramide	Hex3Cer 42:2;2O|Hex3Cer 18:1;2O/24:1	0.469138	0	0.310027	0.0179136
Sphingolipid	Hexosylceramide	HexCer 34:1;2O|HexCer 18:1;2O/16:0	0.726835	0.59723	0.0294204	0.0262069
Sphingolipid	Hexosylceramide	HexCer 34:2;2O|HexCer 18:2;2O/16:0	0.495488	0.458899	0.000322712	0.0592655
