# Supplementary material for: Dissecting the Mechanism of Action of Spiperone—A Candidate for Drug Repurposing for Colorectal Cancer
Source: Cancers (Basel). 2022 Feb 2;14(3):776. doi: 10.3390/cancers14030776 (PMC8834219; doi:10.3390/cancers14030776)
Supplement: Supplementary file 1 [file cancers-14-00776-s001.zip › Suppl. Table S3 Fisher Exact Test.xlsx]

## Sheet: HCT116_UP
		Total N° of identified lipid species for each class	N° of species significantly increased (p<0.05)	p Fisher Test
Fatty acids and derivatives		27	1	ns
	Fatty Acid	5	0	ns
	N-acyl ethanolamines	13	0	ns
	Acylcarnitine	9	1	ns
Glycerolipids		171	36	ns
	Diacylglycerol	39	2	ns
	Digalactosyldiacylglycerol	1	0	ns
	Triacylglycerol	131	34	ns
Glycerophospholipid		390	59	ns
Glycerophospholipid/Glycerophosphocoline		172	24	ns
	Lysophophatidylcholine	27	9	ns
	Ether-linked Lysophophatidylcholine	4	0	ns
	Phosphatidylcholine	88	4	ns
	Ether-linked phosphatidylcholine	53	11	ns
Glycerophospholipid/Glycerophosphoethanolamine		154	20	ns
	Lysophosphatidylethanolamine	14	4	ns
	Ether-linked lysophosphatidylethanolamine	5	1	ns
	Phosphatidylethanolamine	47	0	ns
	Ether-linked phosphatidylethanolamine	49	9	ns
	Ether-linked phosphatidylethanolamine - plasmalogen	39	6	ns
Glycerophospholipid/Glycerophosphoglicerol		12	2	ns
	Bismonoacylglycerophosphate	4	0	ns
	Lysophosphatidylglicerol	1	0	ns
	Phosphatidylglycerol	6	1	ns
	Ether-linked phosphatidylglycerol	1	1	ns
Glycerophospholipid/Glycerophosphoinositol		37	12	ns
	Lysophosphatidylinositol	6	4	0.0149
	Phosphatidylinositol	26	7	ns
	Ether-linked phosphatidyl inositole	5	1	ns
Glycerophospholipid/Glycerophosphoserine		15	1	ns
	Lysophosphatidylserine	2	1	ns
	Phosphatidylserine	13	0	ns
Sphingolipids		95	34	0.0004
	Ceramide	16	2	ns
	Ceramide (dihydro)	8	5	0.009
	Glycosylceramide	19	1	ns
	glycosylceramide (dihydro)	8	6	0.0012
	Sphingomyelin	43	20	0.0001
	Sphingosine	1	0	ns
	TOTAL	683	130

## Sheet: HCT116_down
		Total N° of identified lipid species for each class	N° of species significantly increased (p<0.05)	p Fisher Test
Fatty acids and derivatives		27	4	ns
	Fatty Acid	5	0	ns
	N-acyl ethanolamines	13	1	ns
	Acylcarnitine	9	3	ns
Glycerolipids		171	21	ns
	Diacylglycerol	39	2	ns
	Digalactosyldiacylglycerol	1	0	ns
	Triacylglycerol	131	19	ns
Glycerophospholipid		390	80	ns
Glycerophospholipid/Glycerophosphocoline		172	35	ns
	Lysophophatidylcholine	27	2	ns
	Ether-linked Lysophophatidylcholine	4	3	ns
	Phosphatidylcholine	88	26	0.0023
	Ether-linked phosphatidylcholine	53	4	ns
Glycerophospholipid/Glycerophosphoethanolamine		154	40	0.0033
	Lysophosphatidylethanolamine	14	5	ns
	Ether-linked lysophosphatidylethanolamine	5	2	ns
	Phosphatidylethanolamine	47	23	0.0001
	Ether-linked phosphatidylethanolamine	49	5	ns
	Ether-linked phosphatidylethanolamine - plasmalogen	39	5	ns
Glycerophospholipid/Glycerophosphoglicerol		12	0	ns
	Bismonoacylglycerophosphate	4	0	ns
	Lysophosphatidylglicerol	1	0	ns
	Phosphatidylglycerol	6	0	ns
	Ether-linked phosphatidylglycerol	1	0	ns
Glycerophospholipid/Glycerophosphoinositol		37	3	ns
	Lysophosphatidylinositol	6	0	ns
	Phosphatidylinositol	26	3	ns
	Ether-linked phosphatidyl inositole	5	0	ns
Glycerophospholipid/Glycerophosphoserine		15	2	ns
	Lysophosphatidylserine	2	0	ns
	Phosphatidylserine	13	2	ns
Sphingolipids		95	15	ns
	Ceramide	16	8	0.0016
	Ceramide (dihydro)	8	0	ns
	Glycosylceramide	19	5	ns
	glycosylceramide (dihydro)	8	1	ns
	Sphingomyelin	43	0	ns
	Sphingosine	1	1	ns
	TOTAL	683	120

## Sheet: CC09_UP
		Total N° of identified lipid species for each class	N° of species significantly increased (p<0.05)	p Fisher Test
Fatty acids and derivatives		27	0	ns
	Fatty Acid	5	0	ns
	N-acyl ethanolamines	13	0	ns
	Acylcarnitine	9	0	ns
Glycerolipids		171	5	ns
	Diacylglycerol	39	0	ns
	Digalactosyldiacylglycerol	1	0	ns
	Triacylglycerol	131	5	ns
Glycerophospholipid		390	14	ns
Glycerophospholipid/Glycerophosphocoline		172	4	ns
	Lysophophatidylcholine	27	3	ns
	Ether-linked Lysophophatidylcholine	4	0	ns
	Phosphatidylcholine	88	0	ns
	Ether-linked phosphatidylcholine	53	1	ns
Glycerophospholipid/Glycerophosphoethanolamine		154	2	ns
	Lysophosphatidylethanolamine	14	0	ns
	Ether-linked lysophosphatidylethanolamine	5	0	ns
	Phosphatidylethanolamine	47	0	ns
	Ether-linked phosphatidylethanolamine	49	2	ns
	Ether-linked phosphatidylethanolamine - plasmalogen	39	0	ns
Glycerophospholipid/Glycerophosphoglicerol		12	0	ns
	Bismonoacylglycerophosphate	4	0	ns
	Lysophosphatidylglicerol	1	0	ns
	Phosphatidylglycerol	6	0	ns
	Ether-linked phosphatidylglycerol	1	0	ns
Glycerophospholipid/Glycerophosphoinositol		37	8	0.0003
	Lysophosphatidylinositol	6	3	0.0017
	Phosphatidylinositol	26	4	0.0281
	Ether-linked phosphatidyl inositole	5	1	ns
Glycerophospholipid/Glycerophosphoserine		15	0	ns
	Lysophosphatidylserine	2	0	ns
	Phosphatidylserine	13	0	ns
Sphingolipids		95	10	0.0194
	Ceramide	16	5	0.0006
	Ceramide (dihydro)	8	1	ns
	Glycosylceramide	19	1	ns
	glycosylceramide (dihydro)	8	0	ns
	Sphingomyelin	43	3	ns
	Sphingosine	1	0	ns
	TOTAL	683	29

## Sheet: CC09_down
		Total N° of identified lipid species for each class	N° of species significantly increased (p<0.05)	p Fisher Test
Fatty acids and derivatives		27	0	ns
	Fatty Acid	5	0	ns
	N-acyl ethanolamines	13	0	ns
	Acylcarnitine	9	0	ns
Glycerolipids		171	2	ns
	Diacylglycerol	39	1	ns
	Digalactosyldiacylglycerol	1	0	ns
	Triacylglycerol	131	1	ns
Glycerophospholipid		390	4	ns
Glycerophospholipid/Glycerophosphocoline		172	3	ns
	Lysophophatidylcholine	27	0	ns
	Ether-linked Lysophophatidylcholine	4	0	ns
	Phosphatidylcholine	88	2	ns
	Ether-linked phosphatidylcholine	53	1	ns
Glycerophospholipid/Glycerophosphoethanolamine		154	1	ns
	Lysophosphatidylethanolamine	14	1	ns
	Ether-linked lysophosphatidylethanolamine	5	0	ns
	Phosphatidylethanolamine	47	0	ns
	Ether-linked phosphatidylethanolamine	49	0	ns
	Ether-linked phosphatidylethanolamine - plasmalogen	39	0	ns
Glycerophospholipid/Glycerophosphoglicerol		12	0	ns
	Bismonoacylglycerophosphate	4	0	ns
	Lysophosphatidylglicerol	1	0	ns
	Phosphatidylglycerol	6	0	ns
	Ether-linked phosphatidylglycerol	1	0	ns
Glycerophospholipid/Glycerophosphoinositol		37	0	ns
	Lysophosphatidylinositol	6	0	ns
	Phosphatidylinositol	26	0	ns
	Ether-linked phosphatidyl inositole	5	0	ns
Glycerophospholipid/Glycerophosphoserine		15	0	ns
	Lysophosphatidylserine	2	0	ns
	Phosphatidylserine	13	0	ns
Sphingolipids		95	6	ns
	Ceramide	16	1	ns
	Ceramide (dihydro)	8	0	ns
	Glycosylceramide	19	0	ns
	glycosylceramide (dihydro)	8	5	0.0001
	Sphingomyelin	43	0	ns
	Sphingosine	1	0	ns
	TOTAL	683	12
